# Supplementary material for: Quantification of Nasolacrimal Duct Obstruction Length and Its Relationship with Surgical Outcomes
Source: J Clin Med. 2026 Jan 20;15(2):853. doi: 10.3390/jcm15020853 (PMC12842283; doi:10.3390/jcm15020853)
Supplement: Supplementary file 1 [file jcm-15-00853-s001.zip]

Archive with 1 entries (1 files):
- jcm-4049944-supplementary.mp4
